# Supplementary material for: Sleep Abnormalities in the Synaptopathies—SYNGAP1-Related Intellectual Disability and Phelan–McDermid Syndrome
Source: Brain Sci. 2021 Sep 17;11(9):1229. doi: 10.3390/brainsci11091229 (PMC8472329; doi:10.3390/brainsci11091229)
Supplement: Supplementary file 1 [file brainsci-11-01229-s001.zip]

Archive with 1 entries (1 files):
- brainsci-1356955-supplementary.pdf
